# Supplementary material for: Emergence of Extensively Drug-Resistant ST170 Citrobacter portucalensis with Plasmids pK218-KPC, pK218-NDM, and pK218-SHV from a Tertiary Hospital, China
Source: Microbiol Spectr. 2022 Sep 26;10(5):e02510-22. doi: 10.1128/spectrum.02510-22 (PMC9603283; doi:10.1128/spectrum.02510-22)
Supplement: Supplemental file 1 — Table S1. Download spectrum.02510-22-s0001.xlsx, XLSX file, 0.01 MB [file spectrum.02510-22-s0001.xlsx]

## Sheet: Sheet1
Table S1|Resistance genes in C. portucalensis K218
Sequence	Resistance locus	Resistance phenotype	Nucleotide position	Region located
cK218	catA1	Phenicol resistance	1653198..1653857	Tn7410
	blaTEM-1	β-lactam resistance	1659841..1660701
	sul2	Sulphonamide resistance	1663920..1664735
	strA	Aminoglycoside resistance	1664796..1665599
	strB	Aminoglycoside resistance	1665599..1666435
	dfrA1	Trimethoprim resistance	4368330..4368803	Tn7411
	aadA1	Aminoglycoside resistance	4370808..4371596
	qnrB9	Quinolone resistance	1962763..1963407	Backbone
	blaCMY-35	β-lactam resistance	4861956..4863101
pK218-NDM	sul1	Sulphonamide resistance	13521..14360	21.3-kb blaNDM-1 region
	rmtC	Aminoglycoside resistance	20671..21514
	blaNDM-1	β-lactam resistance	22072..22882
	bleMBL	Bleomycin resistance	22930..23250
pK218-KPC	blaKPC-2	β-lactam resistance	8312..9193	13.7-kb blaKPC-2 region
pK218-SHV	armA	Aminoglycoside resistance	30932..31705	34.9-kb MDR-1 region
	msr(E)	Macrolide, lincosamide and streptogramin B resistance	34004..35479
	mph(E)	Macrolide resistance	35535..36419
	blaSHV-12	β-lactam resistance	42502..43362
	aacA4cr	Aminoglycoside resistance	47340..47939
	blaOXA-1	β-lactam resistance	48025..48900
	catB3	Phenicol resistance	49038..49670
	qacED1	Quaternary ammonium	51828..52175
		compound resistance
	sul1	Sulphonamide resistance	52169..53008
	tetA(D)	Tetracycline resistance	55595..56779
	floR	Phenicol resistance	60158..61372
	sul2	Sulphonamide resistance	63875..64690
	chrA	Chromate resistance	146855..148060	12.9-kb MDR-2 region
	mph(A)	Macrolide resistance	151679..152584
	aphA1	Aminoglycoside resistance	153561..154299
