# Supplementary material for: Emergence of Extensively Drug-Resistant ST170 Citrobacter portucalensis with Plasmids pK218-KPC, pK218-NDM, and pK218-SHV from a Tertiary Hospital, China
Source: Microbiol Spectr. 2022 Sep 26;10(5):e02510-22. doi: 10.1128/spectrum.02510-22 (PMC9603283; doi:10.1128/spectrum.02510-22)
Supplement: Supplemental file 2 — Table S2. Download spectrum.02510-22-s0002.xlsx, XLSX file, 0.02 MB [file spectrum.02510-22-s0002.xlsx]

## Sheet: genomes
Table S2|Background of isolates included in phylogenetic analysis
Source	Organism Name	Infraspecific Strain Name	Assembly Name	Assembly Accession	Assembly Level	Collection Date	Location	Isolation Source	Host	Total Length (bp)	GC content (%)	ST Type	BioSample Accession	BioProject Accession
New sequencing	Citrobacter portucalensis	K218	ASM2122887v1	GCF_021228875.1	Complete genome	2017	China	Blood	Homo sapiens	5082363 (Chromosome, CP089316)	51.8	ST170	SAMN23799674	PRJNA787413
NCBI RefSeq (outgroup)	Citrobacter freundii	FDAARGOS_549	ASM381234v1	GCF_003812345.1	Complete genome	-	USA	Clinical isolate	Homo sapiens	5102161	51.7	ST212	SAMN10163242	PRJNA231221
NCBI RefSeq (reference)	Citrobacter portucalensis	FDAARGOS_617	ASM869360v1	GCF_008693605.1	Complete genome	-	USA	Clinical isolate	Homo sapiens	4926736 (Chromosome, CP044098)	52.1	ST3	SAMN11056332	PRJNA231221
NCBI RefSeq	Citrobacter portucalensis	30_2	Citrobacter_sp_30_2_V2	GCF_000158355.2	Scaffold	-	-	Biological product	Homo sapiens	5023211	51.8	-	SAMN02463699	PRJNA32453
NCBI RefSeq	Citrobacter portucalensis	4_7_47CFAA	Citr_freu_4_7_47CFAA_V1	GCF_000238735.1	Scaffold	-	-	Biological product	Homo sapiens	5122674	52.1	-	SAMN02463852	PRJNA46379
NCBI RefSeq	Citrobacter portucalensis	UCI 32	Citr_freu_UCI_32_V1	GCF_000521945.1	Scaffold	-	USA	Urine	Homo sapiens	4947895	52.1	ST3	SAMN02356612	PRJNA219282
NCBI RefSeq	Citrobacter portucalensis	P10159	ASM128100v1	GCF_001281005.1	Complete genome	2013	China	Urine	Homo sapiens	5080321	51.7	ST252	SAMN03996567	PRJNA293024
NCBI RefSeq	Citrobacter portucalensis	30_2	ASM221560v1	GCF_002215605.1	Chromosome	2016	Pakistan	Urine	Homo sapiens	4945242	51.9	ST155	SAMN07196160	PRJNA389368
NCBI RefSeq	Citrobacter portucalensis	MBTC-1222	ASM284319v2	GCF_002843195.1	Scaffold	2017	Nigeria	Vegetable	Plant	4881935	52	ST45	SAMN08148594	PRJNA421649
NCBI RefSeq	Citrobacter portucalensis	AM17-37	ASM347165v1	GCF_003471655.1	Scaffold	2013	China	Stool	Homo sapiens	4775173	52	ST232	SAMN09734850	PRJNA482748
NCBI RefSeq	Citrobacter portucalensis	CQ-CP1	ASM399016v1	GCF_003990165.1	Scaffold	2017	China	Andrias davidianus	Animal	5006960	51.8	ST170	SAMN10613770	PRJNA510719
NCBI RefSeq	Citrobacter portucalensis	Effluent_1	ASM480155v1	GCF_004801555.1	Complete genome	2016	UK	Treated sewage effluent	Environment	5213846	52.1	-	SAMN11268905	PRJNA529503
NCBI RefSeq	Citrobacter portucalensis	WCHCP085039	ASM808646v1	GCF_008086465.1	Complete genome	2014	China	-	Homo sapiens	4916516	51.9	ST17	SAMN08027248	PRJNA418405
NCBI RefSeq	Citrobacter portucalensis	C10	ASM836464v1	GCF_008364645.1	Scaffold	2015	Germany	Chives	Plant	4866670	51.9	-	SAMN12560196	PRJNA559804
NCBI RefSeq	Citrobacter portucalensis	C4	ASM836472v1	GCF_008364725.1	Scaffold	2015	Germany	Carrot	Plant	4999469	51.9	-	SAMN12560192	PRJNA559804
NCBI RefSeq	Citrobacter portucalensis	C12	ASM836489v1	GCF_008364895.1	Scaffold	2015	Germany	Salad	Food	5364016	51.7	-	SAMN12560197	PRJNA559804
NCBI RefSeq	Citrobacter portucalensis	MF19	ASM964823v1	GCF_009648235.1	Scaffold	2018	China	Blood	Homo sapiens	4751691	52	-	SAMN13064481	PRJNA578490
NCBI RefSeq	Citrobacter portucalensis	FDAARGOS_738	ASM973035v1	GCF_009730355.1	Complete genome	-	USA	Inflamed biopsy tissue from sigmoid colon	Homo sapiens	5162652	52.1	-	SAMN11056453	PRJNA231221
NCBI RefSeq	Citrobacter portucalensis	IOMTU157	ASM1031990v2	GCF_010319905.2	Complete genome	2012	Nepal	-	Homo sapiens	5161296	52	ST641	SAMD00201481	PRJDB9230
NCBI RefSeq	Citrobacter portucalensis	MM2020_5	ASM1160398v1	GCF_011603985.1	Scaffold	2019	Denmark	Earthworm gut	Environment	4872248	52	-	SAMN14218527	PRJNA609028
NCBI RefSeq	Citrobacter portucalensis	MBL	ASM1334570v1	GCF_013345705.1	Scaffold	2017	USA	Topsoil	Environment	5311703	51.7	-	SAMN15168086	PRJNA638116
NCBI RefSeq	Citrobacter portucalensis	STW0522-26	ASM1513493v1	GCF_015134935.1	Complete genome	2018	Japan	Sewage	Environment	5284538	51.7	-	SAMD00195867	PRJDB9036
NCBI RefSeq	Citrobacter portucalensis	STW0522-27	ASM1513507v1	GCF_015135075.1	Complete genome	2018	Japan	Sewage	Environment	5424327	51.8	ST143	SAMD00195868	PRJDB9036
NCBI RefSeq	Citrobacter portucalensis	STW0522-30	ASM1513521v1	GCF_015135215.1	Complete genome	2018	Japan	Sewage	Environment	5402558	51.7	ST143	SAMD00195870	PRJDB9036
NCBI RefSeq	Citrobacter portucalensis	STN0717-27	ASM1513709v1	GCF_015137095.1	Complete genome	2018	Japan	Sewage	Environment	5302483	51.6	-	SAMD00195946	PRJDB9036
NCBI RefSeq	Citrobacter portucalensis	STN0717-36	ASM1513725v1	GCF_015137255.1	Complete genome	2018	Japan	Sewage	Environment	5372530	51.9	ST143	SAMD00195955	PRJDB9036
NCBI RefSeq	Citrobacter portucalensis	STN0717-72	ASM1513817v1	GCF_015138175.1	Complete genome	2018	Japan	Sewage	Environment	5405390	51.7	ST143	SAMD00195990	PRJDB9036
NCBI RefSeq	Citrobacter portucalensis	1001302B_160321_C4	ASM1566820v1	GCF_015668205.1	Scaffold	2016	USA	Stool	Homo sapiens	4813189	51.8	-	SAMN15533161	PRJNA637878
NCBI RefSeq	Citrobacter portucalensis	Sb-2	ASM1640603v1	GCF_016406035.1	Scaffold	2019	China	Farm soil near antimony mine	Environment	4794853	52	-	SAMN17050479	PRJNA684029
NCBI RefSeq	Citrobacter portucalensis	PNUCL1	ASM1827920v1	GCF_018279205.1	Complete genome	-	South Korea	Soil	Environment	4825730	51.9	-	SAMN13907872	PRJNA602799
NCBI RefSeq	Citrobacter portucalensis	Survcare308	ASM1842321v1	GCF_018423215.1	Scaffold	2019	Germany	Rectal swab/stool	Homo sapiens	5125168	51.9	ST408	SAMN17372993	PRJNA692829
NCBI RefSeq	Citrobacter portucalensis	sc18412783	ASM1844603v1	GCF_018446035.1	Scaffold	2018	Germany	Rectal swab/stool	Homo sapiens	4994667	51.8	-	SAMN17371889	PRJNA692829
NCBI RefSeq	Citrobacter portucalensis	sc18407397	ASM1844609v1	GCF_018446095.1	Scaffold	2018	Germany	Rectal swab/stool	Homo sapiens	5231895	51.8	ST232	SAMN17371886	PRJNA692829
NCBI RefSeq	Citrobacter portucalensis	Survcare235	ASM1844699v1	GCF_018446995.1	Scaffold	2019	Germany	Rectal swab/stool	Homo sapiens	5082798	52	ST96	SAMN17372126	PRJNA692829
NCBI RefSeq	Citrobacter portucalensis	Colony275	ASM1926534v1	GCF_019265345.1	Chromosome	-	Thailand	-	Food	4998595	47.1	-	SAMN17843177	PRJNA668870
NCBI RefSeq	Citrobacter portucalensis	Colony249	ASM1926536v1	GCF_019265365.1	Chromosome	2019	Thailand	-	Food	4998595	46.1	-	SAMN17843176	PRJNA668870
NCBI RefSeq	Citrobacter portucalensis	EC_49	ASM1958454v1	GCF_019584545.1	Scaffold	2017	Nigeria	Water from electronic waste dumpsite	Environment	4846480	52	-	SAMN11855572	PRJNA544810
NCBI RefSeq	Citrobacter portucalensis	EC_47	ASM1958460v1	GCF_019584605.1	Scaffold	2017	Nigeria	Water from electronic waste dumpsite	Environment	4851734	52	-	SAMN11855570	PRJNA544810
NCBI RefSeq	Citrobacter portucalensis	NCTC11104	38490_A01	GCF_900636015.1	Complete genome	-	-	-	-	4694654	52.1	ST597	SAMEA3368333	PRJEB6403
NCBI RefSeq	Citrobacter portucalensis	MGYG-HGUT-01705	UHGG_MGYG-HGUT-01705	GCF_902381795.1	Chromosome	-	-	-	Homo sapiens	4945242	51.9	ST155	SAMEA5851209	PRJEB33885
NCBI RefSeq	Citrobacter portucalensis	PBIO1938	PBIO1938	GCF_902807235.1	Scaffold	2014	Rwanda	Musca domestica	Animal	5144655	51.7	ST328	SAMEA6574534	PRJEB36565
