# Supplementary material for: Emergence of Extensively Drug-Resistant ST170 Citrobacter portucalensis with Plasmids pK218-KPC, pK218-NDM, and pK218-SHV from a Tertiary Hospital, China
Source: Microbiol Spectr. 2022 Sep 26;10(5):e02510-22. doi: 10.1128/spectrum.02510-22 (PMC9603283; doi:10.1128/spectrum.02510-22)
Supplement: Supplemental file 3 — Table S3. Download spectrum.02510-22-s0003.xlsx, XLSX file, 0.01 MB [file spectrum.02510-22-s0003.xlsx]

## Sheet: pK218-KPC_alignment
Table S3|Background of pK218-KPC and plasmids related in alignment
Description	Host Scientific Name	Query Coverage (%)	Identity (%)	Length (bp)	Accession number
p112298-KPC	Citrobacter freundii	83	98.38	117288	KP987215.1
Enterobacter cloacae strain EN3600 plasmid unnamed3	Enterobacter cloacae	81	99.9	116221	CP035635.1
Citrobacter sp. BIDMC108 plasmid unnamed2	Citrobacter sp.	80	99.04	142355	CP073009.1
