# Supplementary material for: Emergence of Extensively Drug-Resistant ST170 Citrobacter portucalensis with Plasmids pK218-KPC, pK218-NDM, and pK218-SHV from a Tertiary Hospital, China
Source: Microbiol Spectr. 2022 Sep 26;10(5):e02510-22. doi: 10.1128/spectrum.02510-22 (PMC9603283; doi:10.1128/spectrum.02510-22)
Supplement: Supplemental file 4 — Table S4. Download spectrum.02510-22-s0004.xlsx, XLSX file, 0.01 MB [file spectrum.02510-22-s0004.xlsx]

## Sheet: pK218-NDM_alignment
Table S4|Background of pK218-NDM and plasmids related in alignment
Description	Host Scientific Name	Query Coverage (%)	Identity (%)	Length (bp)	Accession number
pEC4-NDM-6	Escherichia coli	100	99.98	110786	KC887916.2
pAMA1742	Escherichia coli	100	99.97	110787	MG462729.1
pNDM-Ec1GN574	Enterobacter cloacae	100	99.97	110786	KJ812998.1
p2_SCLZS62	Raoultella planticola	100	99.97	110781	CP082170.1
p14ARS_CVM0040-2	Klebsiella pneumoniae	100	99.91	110787	LR697128.1
pRJF866	Klebsiella pneumoniae	100	99.87	110786	KF732966.1
pKOX_NDM1	Klebsiella michiganensis E718	100	99.87	110781	JQ314407.1
pNDM-SCNJ07	Enterobacter hormaechei	100	99.83	110786	MK933278.1
pNDM_20ES	Enterobacter cloacae	100	99.81	110766	MF042356.1
pNDM_4TM	Serratia marcescens	100	99.86	119047	MF042352.1
pNDM_12TM	Serratia marcescens	100	99.84	119046	MF042351.1
p205880-NDM	Klebsiella pneumoniae	99	99.91	110786	MH909345.1
pHNNC189-3	Raoultella ornithinolytica	99	99.97	124023	MN548434.1
pNDM_18ES	Klebsiella pneumoniae	99	99.95	110432	MF042350.1
Klebsiella pneumoniae strain ZG2017CW4-3-1-2N plasmid unnamed	Klebsiella pneumoniae	98	99.98	107589	CP065352.1
Klebsiella pneumoniae strain ZG2017CW 1-1-1 plasmid unnamed	Klebsiella pneumoniae	98	99.98	107590	CP065342.1
Klebsiella pneumoniae strain FDAARGOS_630 plasmid unnamed1	Klebsiella pneumoniae	96	99.96	114306	CP044035.1
pK518_NDM1	Klebsiella michiganensis	96	99.92	106579	CP023187.1
pNDM_9580	Serratia marcescens	96	99.8	105614	MF042357.1
p18-43_01	Klebsiella pneumoniae subsp. pneumoniae	95	99.9	212326	CP023554.1
Klebsiella pneumoniae strain FDAARGOS_439 plasmid unnamed3	Klebsiella pneumoniae	95	99.97	106853	CP023914.1
pK351	Klebsiella pneumoniae subsp. pneumoniae	95	99.96	106844	KR351290.1
pKpvST15_NDM-1	Klebsiella pneumoniae subsp. pneumoniae	95	99.94	106597	CP040598.1
pK516_NDM1	Klebsiella michiganensis	95	99.84	106140	CP022350.1
p13ARS_MMH0112-3	Klebsiella pneumoniae	92	99.97	101540	LR697124.1
Citrobacter sp. CRE-46 strain AR_0157 plasmid unnamed3	Citrobacter sp. CRE-46	92	99.96	108148	CP029731.1
pNDM_22ES	Enterobacter cloacae	92	99.89	100393	MF042358.1
pN1863-NDM	Enterobacter cloacae	90	99.98	99501	MN821367.1
pP10164-NDM	Leclercia adecarboxylata	90	99.68	99276	KP900016.1
pNDM1_EC14653	Enterobacter cloacae	90	99.96	109353	KP868647.1
pNDM1_EClY2402	Enterobacter cloacae	90	99.95	109361	KY399974.1
pNDM1_EClY2403	Enterobacter cloacae	90	99.91	109325	KY399975.1
pKp199-2	Klebsiella pneumoniae subsp. pneumoniae	89	99.99	108500	CP035537.1
pECL3-NDM-1	Enterobacter cloacae	88	99.93	99435	KC887917.2
p2	Enterobacter hormaechei subsp. hoffmannii	88	99.98	108486	CP034756.1
pNDM_1TM	Klebsiella pneumoniae	87	99.86	120406	MF042353.1
pKp_Goe_629-2	Klebsiella pneumoniae	85	99.78	94434	CP018366.1
pNDM_6TM	Klebsiella pneumoniae	84	99.83	120078	MF042354.1
pNDM_7209	Serratia marcescens	80	99.76	87593	MF042359.1
