# Supplementary material for: Emergence of Extensively Drug-Resistant ST170 Citrobacter portucalensis with Plasmids pK218-KPC, pK218-NDM, and pK218-SHV from a Tertiary Hospital, China
Source: Microbiol Spectr. 2022 Sep 26;10(5):e02510-22. doi: 10.1128/spectrum.02510-22 (PMC9603283; doi:10.1128/spectrum.02510-22)
Supplement: Supplemental file 5 — Table S5. Download spectrum.02510-22-s0005.xlsx, XLSX file, 0.01 MB [file spectrum.02510-22-s0005.xlsx]

## Sheet: pK218-SHV_alignment
Table S5|Background of pK218-SHV and plasmids related in alignment
Description	Host Scientific Name	Query Coverage (%)	Identity (%)	Length (bp)	Accession number
pASP-a58	Aeromonas veronii	83	99.94	198307	CP014775.1
pKC3-1/2b	Klebsiella pneumoniae	82	99.86	193802	MT560001.1
pCf53	Citrobacter freundii	81	99.83	200459	KY887593.1
pCf5	Citrobacter freundii	81	99.86	219342	KY887592.1
p13ARS_GMH0099	Klebsiella pneumoniae	80	99.91	273158	LR697099.1
pKp55	Klebsiella pneumoniae	80	99.79	215528	KY887594.1
pVFN3-blaOXA-193K	Vibrio furnissii	80	99.08	193896	CP089604.1
